# Supplementary material for: Data recoverability and estimation for perception layer in semantic web of things
Source: PLoS One. 2021 Feb 26;16(2):e0245847. doi: 10.1371/journal.pone.0245847 (PMC7909669; doi:10.1371/journal.pone.0245847)
Supplement: S1 File — (ZIP) [file pone.0245847.s021.zip]

Archive with 15 entries (15 files):
- cros.m
- CSRE_Time.m
- ESTI-CS.m
- GPSR_B.m
- GPSR_M.m
- krored.m
- Lasso_Gauss.m
- LassoConst.m
- LassoGrafting.m
- Least_S_re.m
- melfrequency.m
- mp.m
- omp.m
- OMP_Meth.m
- SPA.m
