# Supplementary material for: Data recoverability and estimation for perception layer in semantic web of things
Source: PLoS One. 2021 Feb 26;16(2):e0245847. doi: 10.1371/journal.pone.0245847 (PMC7909669; doi:10.1371/journal.pone.0245847)
Supplement: S1 File — (ZIP) [file pone.0245847.s021.zip › CSRE_Time.m]

close all;
clear all;

%setup path for the subdirectories of l1magic
path(path, 'C:\MATLAB7\l1magic-1.1\Optimization');
path(path, 'C:\MATLAB7\l1magic-1.1\Data');

%number of samples per period
s=4;

%RF frequency
f=4e9;

%pulse repetition frequency
prf=1/30e-9;

%sampling frequency
fs=s*f;

%Total Simulation time
T=30e-9;

t=0:1/fs:T;

%generating pulse train
x=pulstran(t,15e-9,'gauspuls',f,0.5);

%length of the signal
N=length(x);

%Number of random observations to take
K=90;

figure;
subplot(2,1,1);
plot(t,x)
grid on;
xlabel('Time');
ylabel('Amplitude');
title(sprintf('Original Signal, UWB Pulse RF freq=%g GHz',f/1e9));

%taking Discrete time Fourier Transform of the signal
xf=fft(x);

xfmag=10*log10(abs(xf));

subplot(2,1,2);
plot(abs(xf))
grid on;
xlabel('Samples');
ylabel('Amplitude');
title('Discrete Fourier Transform of UWB pulse');


%creating dft matrix
B=dftmtx(N);
Binv=inv(B);

%Selecting random rows of the DFT matrix
q=randperm(N);

%creating measurement matrix
A=B(q(1:K),:);

%taking random frequency measurements
y=(A*x');

% Calculating Initial guess
x0=A'*y;

%Running the recovery Algorithm
tic
xp=l1eq_pd(x0,A,[],y,1e-5);
toc

figure;
subplot(2,1,1)
plot(t,x)
grid on;
xlabel('Time');
ylabel('Amplitude');
title(sprintf('Original Signal, UWB Pulse RF freq=%g GHz',f/1e9));


subplot(2,1,2)
plot(t,real(xp),'r')
grid on;
xlabel('Time');
ylabel('Amplitude');
title(sprintf('Recovered UWB Pulse Signal with %d random samples',K));
