# Supplementary material for: Data recoverability and estimation for perception layer in semantic web of things
Source: PLoS One. 2021 Feb 26;16(2):e0245847. doi: 10.1371/journal.pone.0245847 (PMC7909669; doi:10.1371/journal.pone.0245847)
Supplement: S1 File — (ZIP) [file pone.0245847.s021.zip › krored.m]

function [phi]=krored(A,B,r);


N=length(A(:,1));

for j=1:length(r);
    k=floor((r(j)-1)/N);
    s=r(j)-k*N;
    v=[];
    for p=1:N;
        v=[v A(k+1,p)*B(s,:)];
    end
    phi(j,:)=v;
end
