# Supplementary material for: Data recoverability and estimation for perception layer in semantic web of things
Source: PLoS One. 2021 Feb 26;16(2):e0245847. doi: 10.1371/journal.pone.0245847 (PMC7909669; doi:10.1371/journal.pone.0245847)
Supplement: S1 File — (ZIP) [file pone.0245847.s021.zip › Least_S_re.m]

function x = lp_re(A,y,p)
%

epsilon = 1
% u_0 is the L_2 solution which would be exact if m = n,
% but in Compressed expactations are that m is less than n
u_0 = A\y;
u_old = u_0;
j=0;
while epsilon > 10^(-8)
	j = j + 1;
	w = (u_old.^(2) + epsilon).^(p/2-1);
	v = 1./w;
	Q_n = diag(v,0);
	tu = inv(A*Q_n*A');
	u_new = Q_n * A' * tu * y;
	if lt(norm(u_new - u_old,2),epsilon^(1/2)/100)
		epsilon = epsilon /10;
	end
	u_old = u_new;
end
x=u_new;
