# Supplementary material for: Data recoverability and estimation for perception layer in semantic web of things
Source: PLoS One. 2021 Feb 26;16(2):e0245847. doi: 10.1371/journal.pone.0245847 (PMC7909669; doi:10.1371/journal.pone.0245847)
Supplement: S1 File — (ZIP) [file pone.0245847.s021.zip › melfrequency.m]

clc
%training phase
%speaker 1
fs= 10000; %sampling freq
ch=1;

t= hamming(4000);% hamming windowto smooth signal
plot(t)
figure
w=[t;zeros(6000,1)];
f=(1:10000);
plot(f)
figure
mel(f)=2595*log(1+f/700);    %linear to mel freq conversion
plot(mel(f))
figure
tri=triang(100);
plot (tri)
figure


win1=[tri;zeros(9900,1)];
plot(win1)
hold all
%win2=[zeros(50,1);tri;zeros(100,1)];
win2=[zeros(50,1);tri;zeros(9850,1)];
plot(win2)
%win3=[zeros(100,1);tri;zeros(150,1)];
win3=[zeros(100,1);tri;zeros(9800,1)];
%win4=[zeros(150,1);tri;zeros(200,1)];
win4=[zeros(150,1);tri;zeros(9750,1)];
plot(win3)
plot(win4)
%win5=[zeros(200,1);tri;zeros(250,1)];
win5=[zeros(200,1);tri;zeros(9700,1)];
plot(win5)
win10=[zeros(450,1);tri;zeros(9450,1)];
%tri=triang(300);
%win6=[zeros(250,1);tri;zeros(550,1)];
win6=[zeros(250,1);tri;zeros(9650,1)];
plot(win6)
%tri=triang(400);
%win7=[zeros(400,1);tri;zeros(950,1)];
win7=[zeros(300,1);tri;zeros(9600,1)];
plot(win7)
%tri=triang(600);
%win8=[zeros(650,1);tri;zeros(1550,1)];
win8=[zeros(350,1);tri;zeros(9550,1)];
plot(win8)
%tri=triang(900);
%win9=[zeros(1100,1);tri;zeros(2450,1)];
win9=[zeros(400,1);tri;zeros(9500,1)];
plot(win9)
%tri=triang(1300);
%win10=[zeros(1775,1);tri;zeros(3750,1)];
win10=[zeros(450,1);tri;zeros(9450,1)];
plot(win10)
ishold
figure
%y= wavrecord(1*fs,fs,'double');%record and store utterd speech
[a,fs]=wavread('speaker4')
plot(a)
wavplay(a)
figure

i=1;
while abs(a(i))<0.05;  %silence detection
    i=i+1;
end
a(1:i)=[];
a(6000:10000)=0;
a1=a.*w;
plot(a1)
figure

ma=fft(a1);  %transform to frequency domain
%plot (my);
na=abs(ma(floor(mel(f))));   %mel frequency wrapping
%plot(ny)
na=na./max(na);
%plot(ny)
na1=na.*win1;
plot(na1)
hold all
na2=na.*win2;
plot(na2)
na3=na.*win3;
plot(na3)
na4=na.*win4;
plot(na4)
na5=na.*win5;
plot(na5)
na6=na.*win6;
plot(na6)
na7=na.*win7;
plot(na7)
na8=na.*win8;
plot(na8)
na9=na.*win9;
plot(na9)
na10=na.*win10;
plot(na10)
ishold
figure

sa1=sum(na1.^2);  %determine energy of the signal within each window
sa2=sum(na2.^2);
sa3=sum(na3.^2);
sa4=sum(na4.^2);
sa5=sum(na5.^2);
sa6=sum(na6.^2);
sa7=sum(na7.^2);
sa8=sum(na8.^2);
sa9=sum(na9.^2);
sa10=sum(na10.^2);
sa=[sa1,sa2,sa3,sa4,sa5,sa6,sa7,sa8,sa9,sa10];


sa=log(sa);
plot(sa)
da=dct(sa);%determine dct of log of spectrum energy
plot(da)
figure
fid=fopen('sample1.dat','w');
fwrite(fid,da,'real*8');
fclose(fid);

%speaker 2
fs= 10000; %sampling freq
ch=1;

t= hamming(4000);% hamming windowto smooth signal
plot(t)
figure
w=[t;zeros(6000,1)];
f=(1:10000);
plot(f)
figure
mel(f)=2595*log(1+f/700);    %linear to mel freq conversion
plot(mel(f))
figure
tri=triang(100);
plot (tri)
figure


win1=[tri;zeros(9900,1)];
plot(win1)
hold all
%win2=[zeros(50,1);tri;zeros(100,1)];
win2=[zeros(50,1);tri;zeros(9850,1)];
plot(win2)
%win3=[zeros(100,1);tri;zeros(150,1)];
win3=[zeros(100,1);tri;zeros(9800,1)];
%win4=[zeros(150,1);tri;zeros(200,1)];
win4=[zeros(150,1);tri;zeros(9750,1)];
plot(win3)
plot(win4)
%win5=[zeros(200,1);tri;zeros(250,1)];
win5=[zeros(200,1);tri;zeros(9700,1)];
plot(win5)
win10=[zeros(450,1);tri;zeros(9450,1)];
%tri=triang(300);
%win6=[zeros(250,1);tri;zeros(550,1)];
win6=[zeros(250,1);tri;zeros(9650,1)];
plot(win6)
%tri=triang(400);
%win7=[zeros(400,1);tri;zeros(950,1)];
win7=[zeros(300,1);tri;zeros(9600,1)];
plot(win7)
%tri=triang(600);
%win8=[zeros(650,1);tri;zeros(1550,1)];
win8=[zeros(350,1);tri;zeros(9550,1)];
plot(win8)
%tri=triang(900);
%win9=[zeros(1100,1);tri;zeros(2450,1)];
win9=[zeros(400,1);tri;zeros(9500,1)];
plot(win9)
%tri=triang(1300);
%win10=[zeros(1775,1);tri;zeros(3750,1)];
win10=[zeros(450,1);tri;zeros(9450,1)];
plot(win10)
ishold
figure
%y= wavrecord(1*fs,fs,'double');%record and store utterd speech
[y,fs]=wavread('speaker2')
plot(y)
wavplay(y)
figure

i=1;
while abs(y(i))<0.05;  %silence detection
    i=i+1;
end
y(1:i)=[];
y(6000:10000)=0;
y1=y.*w;
plot(y1)
figure

my=fft(y1);  %transform to frequency domain
%plot (my);
ny=abs(my(floor(mel(f))));   %mel frequency wrapping
%plot(ny)
ny=ny./max(ny);
%plot(ny)
ny1=ny.*win1;
plot(ny1)
hold all
ny2=ny.*win2;
plot(ny2)
ny3=ny.*win3;
plot(ny3)
ny4=ny.*win4;
plot(ny4)
ny5=ny.*win5;
plot(ny5)
ny6=ny.*win6;
plot(ny6)
ny7=ny.*win7;
plot(ny7)
ny8=ny.*win8;
plot(ny8)
ny9=ny.*win9;
plot(ny9)
ny10=ny.*win10;
plot(ny10)
ishold
figure

sy1=sum(ny1.^2);  %determine energy of the signal within each window
sy2=sum(ny2.^2);
sy3=sum(ny3.^2);
sy4=sum(ny4.^2);
sy5=sum(ny5.^2);
sy6=sum(ny6.^2);
sy7=sum(ny7.^2);
sy8=sum(ny8.^2);
sy9=sum(ny9.^2);
sy10=sum(ny10.^2);
sy=[sy1,sy2,sy3,sy4,sy5,sy6,sy7,sy8,sy9,sy10];


sy=log(sy);
plot(sy)
dy=dct(sy);%determine dct of log of spectrum energy
plot(dy)
figure
fid=fopen('sample2.dat','w');
fwrite(fid,dy,'real*8');
fclose(fid);

%%speaker 3

fs= 10000; %sampling freq
ch=1;

t= hamming(4000);% hamming windowto smooth signal
plot(t)
figure
w=[t;zeros(6000,1)];
f=(1:10000);
plot(f)
figure
mel(f)=2595*log(1+f/700);    %linear to mel freq conversion
plot(mel(f))
figure
tri=triang(100);
plot (tri)
figure


win1=[tri;zeros(9900,1)];
plot(win1)
hold all
%win2=[zeros(50,1);tri;zeros(100,1)];
win2=[zeros(50,1);tri;zeros(9850,1)];
plot(win2)
%win3=[zeros(100,1);tri;zeros(150,1)];
win3=[zeros(100,1);tri;zeros(9800,1)];
%win4=[zeros(150,1);tri;zeros(200,1)];
win4=[zeros(150,1);tri;zeros(9750,1)];
plot(win3)
plot(win4)
%win5=[zeros(200,1);tri;zeros(250,1)];
win5=[zeros(200,1);tri;zeros(9700,1)];
plot(win5)
win10=[zeros(450,1);tri;zeros(9450,1)];
%tri=triang(300);
%win6=[zeros(250,1);tri;zeros(550,1)];
win6=[zeros(250,1);tri;zeros(9650,1)];
plot(win6)
%tri=triang(400);
%win7=[zeros(400,1);tri;zeros(950,1)];
win7=[zeros(300,1);tri;zeros(9600,1)];
plot(win7)
%tri=triang(600);
%win8=[zeros(650,1);tri;zeros(1550,1)];
win8=[zeros(350,1);tri;zeros(9550,1)];
plot(win8)
%tri=triang(900);
%win9=[zeros(1100,1);tri;zeros(2450,1)];
win9=[zeros(400,1);tri;zeros(9500,1)];
plot(win9)
%tri=triang(1300);
%win10=[zeros(1775,1);tri;zeros(3750,1)];
win10=[zeros(450,1);tri;zeros(9450,1)];
plot(win10)
ishold
figure
%y= wavrecord(1*fs,fs,'double');%record and store utterd speech
[m,fs]=wavread('speaker3')
plot(m)
wavplay(m)
figure

i=1;
while abs(m(i))<0.05;  %silence detection
    i=i+1;
end
m(1:i)=[];
m(6000:10000)=0;
m1=m.*w;
plot(m1)
figure

mm=fft(m1);  %transform to frequency domain
%plot (my);
nm=abs(mm(floor(mel(f))));   %mel frequency wrapping
%plot(ny)
nm=nm./max(nm);
%plot(ny)
nm1=nm.*win1;
plot(nm1)
hold all
nm2=nm.*win2;
plot(nm2)
nm3=nm.*win3;
plot(nm3)
nm4=nm.*win4;
plot(nm4)
nm5=nm.*win5;
plot(nm5)
nm6=nm.*win6;
plot(nm6)
nm7=nm.*win7;
plot(nm7)
nm8=nm.*win8;
plot(nm8)
nm9=nm.*win9;
plot(nm9)
nm10=nm.*win10;
plot(nm10)
ishold
figure

sm1=sum(nm1.^2);  %determine energy of the signal within each window
sm2=sum(nm2.^2);
sm3=sum(nm3.^2);
sm4=sum(nm4.^2);
sm5=sum(nm5.^2);
sm6=sum(nm6.^2);
sm7=sum(nm7.^2);
sm8=sum(nm8.^2);
sm9=sum(nm9.^2);
sm10=sum(nm10.^2);
sm=[sm1,sm2,sm3,sm4,sm5,sm6,sm7,sm8,sm9,sm10];


sm=log(sm);
plot(sm)
dm=dct(sm);%determine dct of log of spectrum energy
plot(dm)
figure
fid=fopen('sample3.dat','w');
fwrite(fid,dm,'real*8');
fclose(fid);

%testing phase

fs= 10000; %sampling freq
ch=1;

t= hamming(4000);% hamming windowto smooth signal
plot(t)
figure
w=[t;zeros(6000,1)];
plot(w)
figure
f=(1:10000);
plot(f)
figure
mel(f)=2595*log(1+f/700);    %linear to mel freq conversion
plot(mel(f))
figure
tri=triang(100);
plot (tri)
figure


win1=[tri;zeros(9900,1)];
win2=[zeros(50,1);tri;zeros(9850,1)];
win3=[zeros(100,1);tri;zeros(9800,1)];
win4=[zeros(150,1);tri;zeros(9750,1)];
win5=[zeros(200,1);tri;zeros(9700,1)];
win6=[zeros(250,1);tri;zeros(9650,1)];
win7=[zeros(300,1);tri;zeros(9600,1)];
win8=[zeros(350,1);tri;zeros(9550,1)];
win9=[zeros(400,1);tri;zeros(9500,1)];
win10=[zeros(450,1);tri;zeros(9450,1)];

%z= wavrecord(1*fs,fs,'double');  %record and store utterd speech
[z,fs]=wavread('speaker4')
plot(z)
wavplay(z)
figure

i=1;
while abs(z(i))<0.05;  %silence detection
    i=i+1;
end
z(1:i)=[];
z(6000:10000)=0;
z1=z.*w;
plot(z1)
figure

mz=fft(z1);  %transform to frequency domain
plot (my);
nz=abs(mz(floor(mel(f))));   %mel frequency wrapping
plot(ny)
nz=nz./max(nz);
plot(ny)
nz1=nz.*win1;
nz2=nz.*win2;
nz3=nz.*win3;
nz4=nz.*win4;
nz5=nz.*win5;
nz6=nz.*win6;
nz7=nz.*win7;
nz8=nz.*win8;
nz9=nz.*win9;
nz10=nz.*win10;


sz1=sum(nz1.^2);  %determine energy of the signal within each window
sz2=sum(nz2.^2);
sz3=sum(nz3.^2);
sz4=sum(nz4.^2);
sz5=sum(nz5.^2);
sz6=sum(nz6.^2);
sz7=sum(nz7.^2);
sz8=sum(nz8.^2);
sz9=sum(nz9.^2);
sz10=sum(nz10.^2);
sz=[sz1,sz2,sz3,sz4,sz5,sz6,sz7,sz8,sz9,sz10];


sz=log(sz);
plot(sy)
dz=dct(sz);%determine dct of log of spectrum energy
plot(dz)
figure
fid=fopen('sample1.dat','r');
da=fread(fid,20,'real*8');
fclose(fid);
fid=fopen('sample2.dat','r');
dy=fread(fid,20,'real*8');
fclose(fid);
fid=fopen('sample3.dat','r');
dm=fread(fid,20,'real*8');
fclose(fid);

da=da.';
MSE1=(sum(da-dz).^2)/10
dy=dy.';
MSE2=(sum(dy-dz).^2)/10
dm=dm.';
MSE3=(sum(dm-dz).^2)/10
if MSE1<0.5
    fprintf('\n\nSpeaker is SPEAKER1\n\n');
else
    if  MSE2<0.5
    fprintf('\n\nspeaker is SPEAKER2\n\n');
    else 
        if MSE3<0.5
            fprintf('\n\nspeaker is SPEAKER3\n\n');
        else
        fprintf('\n\n No Speaker Mathched\n\n')
        end 
    end
end
