# Supplementary material for: Data recoverability and estimation for perception layer in semantic web of things
Source: PLoS One. 2021 Feb 26;16(2):e0245847. doi: 10.1371/journal.pone.0245847 (PMC7909669; doi:10.1371/journal.pone.0245847)
Supplement: S1 File — (ZIP) [file pone.0245847.s021.zip › SPA.m]

function [Sest,d]=SPA(Phi,K,y,utrue)

% Init.
[k,z]=sort(abs(Phi'*y));k=flipud(k);z=flipud(z);
T=z(1:K);phit=Phi(:,T);
yr=y-phit*pinv(phit)*y;

 t=1; 
 while t < 101    
[k2,z2]=sort(abs(Phi'*yr));k2=flipud(k2);z2=flipud(z2);  
T2=z2(1:K);
T3=sort(union(T,T2));phit3=Phi(:,T3);
xp=(pinv(phit3))*y;
[k3,z3]=sort(abs(xp));k3=flipud(k3);z3=flipud(z3);
T=T3(z3(1:K));phit4=Phi(:,T);
yr=y-phit4*(pinv(phit4))*y;
S=(pinv(phit4))*y;Sest=zeros(size(utrue));Sest(T)=abs(S);
n=norm(yr,2);
d=0;n2=norm(abs(Sest-utrue),'inf');
if n2 <1e-3
    d=1;t=1e10;
    disp('SPA: success');
end
 t=t+1;
 end
 if d==0
     disp('SPA: failed')
 end
